# Supplementary material for: AI-IoT Low-Cost Pollution-Monitoring Sensor Network to Assist Citizens with Respiratory Problems
Source: Sensors (Basel). 2023 Dec 3;23(23):9585. doi: 10.3390/s23239585 (PMC10708678; doi:10.3390/s23239585)
Supplement: Supplementary file 1 [file sensors-23-09585-s001.zip]

Archive with 1 entries (1 files):
- sensors-2711839-supplementary.pdf
